# Supplementary material for: Bat Rhinacoviruses Related to Swine Acute Diarrhoea Syndrome Coronavirus Evolve under Strong Host and Geographic Constraints in China and Vietnam
Source: Viruses. 2024 Jul 11;16(7):1114. doi: 10.3390/v16071114 (PMC11281452; doi:10.3390/v16071114)
Supplement: Supplementary file 1 [file viruses-16-01114-s001.zip]

Archive with 5 entries (5 files):
- Supplementary_figures.pdf
- Table_S1_95Rhinacovirus_20240405.xlsx
- Table_S2_SWB_analyses.pdf
- Table_S3_BLAST.pdf
- Table_S4_SNC_95Rhinacovirus.xlsx
