# Supplementary material for: Bat Rhinacoviruses Related to Swine Acute Diarrhoea Syndrome Coronavirus Evolve under Strong Host and Geographic Constraints in China and Vietnam
Source: Viruses. 2024 Jul 11;16(7):1114. doi: 10.3390/v16071114 (PMC11281452; doi:10.3390/v16071114)
Supplement: Supplementary file 1 [file viruses-16-01114-s001.zip › Table_S1_95Rhinacovirus_20240405.xlsx]

## Sheet: data
Table S1. Origin of the 95 Rhinacovirus genomes used in this study.
Virus name	GenBan Accession	Description	Country	Province	Host	Reference
RsHK46	EF203065	Bat coronavirus HKU2 strain HKU2/HK/46/2006, complete genome	China	Hong-Kong	Rhinolophus sinicus	Lau et al. (2007) [12]
RsHK298	EF203066	Bat coronavirus HKU2 strain HKU2/HK/298/2006, complete genome	China	Hong-Kong	Rhinolophus sinicus	Lau et al. (2007) [12]
RsHK33	EF203067	Bat coronavirus HKU2 strain HKU2/HK/33/2006, complete genome	China	Hong-Kong	Rhinolophus sinicus	Lau et al. (2007) [12]
SADS-CoV FarmA	MF094681	Swine acute diarrhea syndrome coronavirus isolate FarmA, complete genome	China	Guangdong	Sus scrofa	Zhou et al. (2018) [3]
SADS-CoV FarmB	MF094682	Swine acute diarrhea syndrome coronavirus isolate FarmB, complete genome	China	Guangdong	Sus scrofa	Zhou et al. (2018) [3]
SADS-CoV FarmC	MF094683	Swine acute diarrhea syndrome coronavirus isolate FarmC, complete genome	China	Guangdong	Sus scrofa	Zhou et al. (2018) [3]
SADS-CoV FarmD	MF094684	Swine acute diarrhea syndrome coronavirus isolate FarmD, complete genome	China	Guangdong	Sus scrofa	Zhou et al. (2018) [3]
Rs8462	MF094685	Swine acute diarrhea syndrome related coronavirus isolate 8462, complete genome	China	Guangdong	Rhinolophus sinicus (Yu et al., 2023)	Zhou et al. (2018) [3]
Rs8495	MF094686	Swine acute diarrhea syndrome related coronavirus isolate 8495, complete genome	China	Guangdong	Rhinolophus sinicus (Yu et al., 2023)	Zhou et al. (2018) [3]
Ra141388	MF094687	Swine acute diarrhea syndrome related coronavirus isolate 141388, complete genome	China	Guangdong	Rhinolophus affinis (Yu et al., 2023)	Zhou et al. (2018) [3]
Ra162140	MF094688	Swine acute diarrhea syndrome related coronavirus isolate 162140, complete genome	China	Guangdong	Rhinolophus affinis (Yu et al., 2023)	Zhou et al. (2018) [3]
SADS-CoV GDS04	MF167434	Porcine enteric alphacoronavirus GDS04, complete genome	China	Guangdong	Sus scrofa	Gong et al. (2017) [1]
SADS-CoV GD-01 2017	MF370205	Rhinolophus bat coronavirus HKU2 isolate Swine enteric alphacoronavirus CH/GD-01/2017/P2, complete genome	China	Guangdong	Sus scrofa	Pan et al. (2017) [2]
SADS-CoV 31	MF769417	Swine acute diarrhea syndrome coronavirus isolate 31, complete genome	China	Guangdong	Sus scrofa	Zhou et al. (2018) [3]
SADS-CoV 207	MF769418	Swine acute diarrhea syndrome coronavirus isolate 207, complete genome	China	Guangdong	Sus scrofa	Zhou et al. (2018) [3]
SADS-CoV 197	MF769419	Swine acute diarrhea syndrome coronavirus isolate 197, complete genome	China	Guangdong	Sus scrofa	Zhou et al. (2018) [3]
SADS-CoV 246	MF769420	Swine acute diarrhea syndrome coronavirus isolate 246, complete genome	China	Guangdong	Sus scrofa	Zhou et al. (2018) [3]
SADS-CoV 182	MF769424	Swine acute diarrhea syndrome coronavirus isolate 182, complete genome	China	Guangdong	Sus scrofa	Zhou et al. (2018) [3]
SADS-CoV 53	MF769428	Swine acute diarrhea syndrome coronavirus isolate 53, complete genome	China	Guangdong	Sus scrofa	Zhou et al. (2018) [3]
SADS-CoV 82	MF769441	Swine acute diarrhea syndrome coronavirus isolate 82, complete genome	China	Guangdong	Sus scrofa	Zhou et al. (2018) [3]
SADS-CoV GDWT 2017	MG557844	Swine acute diarrhea syndrome coronavirus isolate SADS-CoV/CN/GDWT/2017, complete genome	China	Guangdong	Sus scrofa	Zhou et al. (2018) [3]
SADS-CoV GDGL 2017	MG605090	Swine acute diarrhea syndrome coronavirus isolate SADS-CoV/CN/GDGL/2017, complete genome	China	Guangdong	Sus scrofa	Zhou et al. (2018b) [3]
SADS-CoV GDLS 2017	MG605091	Swine acute diarrhea syndrome coronavirus isolate SADS-CoV/CN/GDLS/2017, complete genome	China	Guangdong	Sus scrofa	Zhou et al. (2018b) [3]
SADS-CoV GD 2017	MG742313	Porcine enteric alphacoronavirus strain PEAV-GD-CH/2017, complete genome	China	Guangdong	Sus scrofa	Fu et al. (2018) [29]
SADS-CoV GD 2017	MH539766	Porcine enteric alphacoronavirus isolate CHN-GD-2017, complete genome	China	Guangdong	Sus scrofa	NA
FJWT-2018	MH615810	Swine acute diarrhea syndrome coronavirus isolate SADS-CoV-CH-FJWT-2018, complete genome	China	Fujian	Sus scrofa	Li et al. (2018) [5]
SADS-CoV GDLX/2019	MK651076	Swine acute diarrhea syndrome coronavirus strain GDLX/2019, complete genome	China	Guangdong	Sus scrofa	Zhou et al. (2019) [6]
GD-01/2017 p10	MK977618	Swine enteric alphacoronavirus strain SeACoV-p10, complete genome	China	Guangdong	Sus scrofa	Yang et al. (2019) [31]
SADS-CoV GD-01 2017	MK994934	Swine acute diarrhea syndrome coronavirus isolate SADS-CoV/GDWT-P7, complete genome	China	Guangdong	Sus scrofa	Sun et al. (2019) [14]
SADS-CoV GD-01 2017	MK994935	Swine acute diarrhea syndrome coronavirus isolate SADS-CoV/GDWT-P18, complete genome	China	Guangdong	Sus scrofa	Sun et al. (2019) [14]
SADS-CoV GD-01 2017	MK994936	Swine acute diarrhea syndrome coronavirus isolate SADS-CoV/GDWT-P48, complete genome	China	Guangdong	Sus scrofa	Sun et al. (2019) [14]
SADS-CoV GD-01 2017	MK994937	Swine acute diarrhea syndrome coronavirus isolate SADS-CoV/GDWT-P83, complete genome	China	Guangdong	Sus scrofa	Sun et al. (2019) [14]
Ra160660	MN611522	Rhinolophus affinis bat coronavirus HKU2-related isolate 160660, complete genome	China	NA, Yunnan (Ge et al., 2016 ?) or NA, Guangdong (Zhou et al., 2018?)	Rhinolophus affinis	Li et al. (2020) [8]
SADS-CoV GDGL01 2016	MT199591	Swine acute diarrhea syndrome coronavirus isolate SADS-CoV/GDGL01/2016, complete genome	China	Guangdong	Sus scrofa	unpublished
SADS-CoV GD-01 2017	MT199592	Swine acute diarrhea syndrome coronavirus isolate SADS-CoV/GDZJ02/2018, complete genome	China	Guangdong	Sus scrofa	unpublished
SADS-CoV GD-01 2017	MT294722	Swine acute diarrhea syndrome coronavirus isolate SADS-CoV-JX-CH/2018, complete genome	China	Jiangxi	Sus scrofa	unpublished
SADS-CoV GD-01 2017	MT747186	Swine acute diarrhea syndrome coronavirus isolate SADS-CoV/CN/GDDCD/2017, complete genome	China	Guangdong	Sus scrofa	Zhou et al. (2018) [3]
SADS-CoV GD-01 2017	MT747187	Swine acute diarrhea syndrome coronavirus isolate SADS-CoV/CN/GDDE/2017, complete genome	China	Guangdong	Sus scrofa	Zhou et al. (2018) [3]
SADS-CoV GD-01 2017	MT747188	Swine acute diarrhea syndrome coronavirus isolate SADS-CoV/CN/GDST/2017, complete genome	China	Guangdong	Sus scrofa	Zhou et al. (2018) [3]
SADS-CoV GDZQ 2018	MW727454	Porcine enteric alphacoronavirus isolate GDZQ-2018, complete genome	China	Guangdong	Sus scrofa	unpublished
MlYN15	MZ081398	Alphacoronavirus sp. strain bat/Yunnan/MlYN15/2020, complete genome	China	Yunnan	Myotis laniger	Zhou et al. (2021) [4]
RstYN25	MZ081399	Alphacoronavirus sp. strain bat/Yunnan/RsYN25/2020, complete genome	China	Yunnan	Rhinolophus stheno	Zhou et al. (2021) [4]
RsHKU2	NC_009988	Rhinolophus bat coronavirus HKU2, complete genome	China	Guangdong	Rhinolophus sinicus	Lau et al. (2007) [12]
RfYN2012	NC_028824	BtRf-AlphaCoV/YN2012, complete genome	China	Yunnan	Rhinolophus ferrumequinum	Wu et al. (2016) [13]
SADS-CoV GD-01 2017	OK078017	Swine acute diarrhea syndrome coronavirus isolate SADS-CoV-CH-JX2/2018, complete genome	China	Jiangxi	Sus scrofa	unpublished
SADS-CoV GD-01 2017	OK078018	Swine acute diarrhea syndrome coronavirus isolate SADS-CoV-CH-JX1/2018, complete genome	China	Jiangxi	Sus scrofa	unpublished
Swine enteric alphacoronavirus	OM994417	Swine enteric alphacoronavirus strain SeACoV-p0, complete genome	China	Guangdong	Sus scrofa	Mei et al. (2022) [32]
SADS-CoV Guangxi/2021	ON911569	Swine acute diarrhea syndrome coronavirus isolate SADS-CoV/Guangxi/2021, complete genome	China	Guangxi	Sus scrofa	Sun et al. (2022) [7]
RaGD16 Q195	OQ175189	Bat Coronavirus RaGD16 isolate BtRa-AlphaCoV/GD2016-Q195, complete genome	China	Guangdong	Rhinolophus affinis	Han et al. (2023) [9]
RaGD16 Q196	OQ175190	Bat Coronavirus RaGD16 isolate BtRa-AlphaCoV/GD2016-Q196, complete genome	China	Guangdong	Rhinolophus affinis	Han et al. (2023) [9]
RaYN16 Q202	OQ175192	Bat Coronavirus RaYN16 isolate BtRa-AlphaCoV/YN2016-Q202, complete genome	China	Yunnan	Rhinolophus affinis	Han et al. (2023) [9]
RaYN17 Q203	OQ175193	Bat Coronavirus RaYN17 isolate BtRa-AlphaCoV/YN2017-Q203, complete genome	China	Yunnan	Rhinolophus affinis	Han et al. (2023) [9]
RaYN17 Q204	OQ175194	Bat Coronavirus RaYN17 isolate BtRa-AlphaCoV/YN2017-Q204, complete genome	China	Yunnan	Rhinolophus affinis	Han et al. (2023) [9]
RaYN17 Q205	OQ175195	Bat Coronavirus RaYN17 isolate BtRa-AlphaCoV/YN2017-Q205, complete genome	China	Yunnan	Rhinolophus affinis	Han et al. (2023) [9]
RaYN17 Q206	OQ175196	Bat Coronavirus RaYN17 isolate BtRa-AlphaCoV/YN2017-Q206, complete genome	China	Yunnan	Rhinolophus affinis	Han et al. (2023) [9]
RaYN20 Q207	OQ175197	Bat Coronavirus RaYN20 isolate BtRa-AlphaCoV/YN2020-Q207, complete genome	China	Yunnan	Rhinolophus affinis	Han et al. (2023) [9]
RaGD17 Q208	OQ175198	Bat Coronavirus RaGD17 isolate BtRa-AlphaCoV/GD2017-Q208, complete genome	China	Guangdong	Rhinolophus affinis	Han et al. (2023) [9]
RaGD17 Q209	OQ175199	Bat Coronavirus RaGD17 isolate BtRa-AlphaCoV/GD2017-Q209, complete genome	China	Guangdong	Rhinolophus affinis	Han et al. (2023) [9]
RaGD19 Q210	OQ175201	Bat Coronavirus RaGD19 isolate BtRa-AlphaCoV/GD2019-Q210, complete genome	China	Guangdong	Rhinolophus affinis	Han et al. (2023) [9]
RaGD20 Q211	OQ175202	Bat Coronavirus RaGD20 isolate BtRa-AlphaCoV/GD2020-Q211, complete genome	China	Guangdong	Rhinolophus affinis	Han et al. (2023) [9]
RaGX17 Q212	OQ175203	Bat Coronavirus RaGX17 isolate BtRa-AlphaCoV/GX2017-Q212, complete genome	China	Guangxi	Rhinolophus affinis	Han et al. (2023) [9]
RaYN16 Q215	OQ175204	Bat Coronavirus RaYN16 isolate BtRa-AlphaCoV/YN2016-Q215, complete genome	China	Yunnan	Rhinolophus affinis	Han et al. (2023) [9]
RaYN20 Q216	OQ175205	Bat Coronavirus RaYN20 isolate BtRa-AlphaCoV/YN2020-Q216, complete genome	China	Yunnan	Rhinolophus affinis	Han et al. (2023) [9]
RpZJ20 Q218	OQ175206	Bat Coronavirus RpZJ20 isolate BtRp-AlphaCoV/ZJ2020-Q218, complete genome	China	Zhejiang	Rhinolophus pusillus	Han et al. (2023) [9]
RpGX16 Q222	OQ175208	Bat Coronavirus RpGX16 isolate BtRp-AlphaCoV/GX2016-Q222, complete genome	China	Guangxi	Rhinolophus pusillus	Han et al. (2023) [9]
RpGX17 Q225	OQ175209	Bat Coronavirus RpGX17 isolate BtRp-AlphaCoV/GX2017-Q225, complete genome	China	Guangxi	Rhinolophus pusillus	Han et al. (2023) [9]
RpZJ20 Q226	OQ175210	Bat Coronavirus RpZJ20 isolate BtRp-AlphaCoV/ZJ2020-Q226, complete genome	China	Zhejiang	Rhinolophus pusillus	Han et al. (2023) [9]
RpZJ20 Q228	OQ175211	Bat Coronavirus RpZJ20 isolate BtRp-AlphaCoV/ZJ2020-Q228, complete genome	China	Zhejiang	Rhinolophus pusillus	Han et al. (2023) [9]
RsGX17 Q229	OQ175212	Bat Coronavirus RsGX17 isolate BtRs-AlphaCoV/GX2017-Q229, complete genome	China	Guangxi	Rhinolophus sinicus	Han et al. (2023) [9]
RsGX16 Q236	OQ175216	Bat Coronavirus RsGX16 isolate BtRs-AlphaCoV/GX2016-Q236, complete genome	China	Guangxi	Rhinolophus sinicus	Han et al. (2023) [9]
RaHI19 Q197	OQ175217	Bat Coronavirus RaHI19 isolate BtRa-AlphaCoV/HI2019-Q197, complete genome	China	Hainan	Rhinolophus affinis	Han et al. (2023) [9]
RaHI19 Q198	OQ175218	Bat Coronavirus RaHI19 isolate BtRa-AlphaCoV/HI2019-Q198, complete genome	China	Hainan	Rhinolophus affinis	Han et al. (2023) [9]
RaHI19 Q199	OQ175219	Bat Coronavirus RaHI19 isolate BtRa-AlphaCoV/HI2019-Q199, complete genome	China	Hainan	Rhinolophus affinis	Han et al. (2023) [9]
RaHI19 Q200	OQ175220	Bat Coronavirus RaHI19 isolate BtRa-AlphaCoV/HI2019-Q200, complete genome	China	Hainan	Rhinolophus affinis	Han et al. (2023) [9]
RaHI19 Q201	OQ175221	Bat Coronavirus RaHI19 isolate BtRa-AlphaCoV/HI2019-Q201, complete genome	China	Hainan	Rhinolophus affinis	Han et al. (2023) [9]
RaHI19 Q213	OQ175233	Bat Coronavirus RaHI19 isolate BtRa-AlphaCoV/HI2019-Q213, complete genome	China	Hainan	Rhinolophus affinis	Han et al. (2023) [9]
RaHI19 Q214	OQ175234	Bat Coronavirus RaHI19 isolate BtRa-AlphaCoV/HI2019-Q214, complete genome	China	Hainan	Rhinolophus affinis	Han et al. (2023) [9]
RpGX17 Q217	OQ175237	Bat Coronavirus RpGX17 isolate BtRp-AlphaCoV/GX2017-Q217, complete genome	China	Guangxi	Rhinolophus pusillus	Han et al. (2023) [9]
RpZJ20 Q219	OQ175239	Bat Coronavirus RpZJ20 isolate BtRp-AlphaCoV/ZJ2020-Q219, complete genome	China	Zhejiang	Rhinolophus pusillus	Han et al. (2023) [9]
RpZJ20 Q220	OQ175240	Bat Coronavirus RpZJ20 isolate BtRp-AlphaCoV/ZJ2020-Q220, complete genome	China	Zhejiang	Rhinolophus pusillus	Han et al. (2023) [9]
RpGX17 Q221	OQ175241	Bat Coronavirus RpGX17 isolate BtRp-AlphaCoV/GX2017-Q221, complete genome	China	Guangxi	Rhinolophus pusillus	Han et al. (2023) [9]
RpGX16 Q223	OQ175243	Bat Coronavirus RpGX16 isolate BtRp-AlphaCoV/GX2016-Q223, complete genome	China	Guangxi	Rhinolophus pusillus	Han et al. (2023) [9]
RpZJ20 Q224	OQ175244	Bat Coronavirus RpZJ20 isolate BtRp-AlphaCoV/ZJ2020-Q224, complete genome	China	Zhejiang	Rhinolophus pusillus	Han et al. (2023) [9]
RpYN20 Q227	OQ175247	Bat Coronavirus RpYN20 isolate BtRp-AlphaCoV/YN2020-Q227, complete genome	China	Yunnan	Rhinolophus pusillus	Han et al. (2023) [9]
RsHI19 Q230	OQ175250	Bat Coronavirus RsHI19 isolate BtRs-AlphaCoV/HI2019-Q230, complete genome	China	Hainan	Rhinolophus sinicus	Han et al. (2023) [9]
RsHI19 Q231	OQ175251	Bat Coronavirus RsHI19 isolate BtRs-AlphaCoV/HI2019-Q231, complete genome	China	Hainan	Rhinolophus sinicus	Han et al. (2023) [9]
RsHI19 Q232	OQ175252	Bat Coronavirus RsHI19 isolate BtRs-AlphaCoV/HI2019-Q232, complete genome	China	Hainan	Rhinolophus sinicus	Han et al. (2023) [9]
RsGD17 Q233	OQ175253	Bat Coronavirus RsGD17 isolate BtRs-AlphaCoV/GD2017-Q233, complete genome	China	Guangdong	Rhinolophus sinicus	Han et al. (2023) [9]
RsGD17 Q234	OQ175254	Bat Coronavirus RsGD17 isolate BtRs-AlphaCoV/GD2017-Q234, complete genome	China	Guangdong	Rhinolophus sinicus	Han et al. (2023) [9]
RsGD17 Q235	OQ175255	Bat Coronavirus RsGD17 isolate BtRs-AlphaCoV/GD2017-Q235, complete genome	China	Guangdong	Rhinolophus sinicus	Han et al. (2023) [9]
RpGDL318	OQ297718	Swine acute diarrhea syndrome related coronavirus isolate GD/L318/2021, complete genome	China	Guangdong	Rhinolophus pusillus	unpublished
RaHMU-5	OR427311	Bat coronavirus isolate CoV-HMU-5, complete genome	China	Hainan	Rhinolophus affinis	unpublished
Ra22DB107R	PP746501	Bat rhinacovirus isolate Ra22DB107, complete genome	Vietnam	Dien Bien	Rhinolophus affinis	present study
Ra22DB163R	PP746502	Bat rhinacovirus isolate Ra22DB163, complete genome	Vietnam	Dien Bien	Rhinolophus affinis	present study
RpDB167R	PP746503	Bat rhinacovirus isolate RpDB167, complete genome	Vietnam	Dien Bien	Rhinolophus pusillus	present study
Rt22CB395R	PP746500	Bat rhinacovirus isolate Rt22CB395, complete genome	Vietnam	Cao Bang	Rhinolophus thomasi	present study
RtQT46R	PP746504	Bat rhinacovirus isolate RtQT46, complete genome	Vietnam	Quang Tri	Rhinolophus thomasi	present study
