# Supplementary material for: Bat Rhinacoviruses Related to Swine Acute Diarrhoea Syndrome Coronavirus Evolve under Strong Host and Geographic Constraints in China and Vietnam
Source: Viruses. 2024 Jul 11;16(7):1114. doi: 10.3390/v16071114 (PMC11281452; doi:10.3390/v16071114)
Supplement: Supplementary file 1 [file viruses-16-01114-s001.zip › Table_S4_SNC_95Rhinacovirus.xlsx]

## Sheet: Synonymous_nucleotide_compositi
Table S4. Synonymous nucleotide composition at four-fold (4X) and two-fold (2X) degenerate third codon-positions.
Groups	Genomes	A-4X	C-4X	G-4X	U-4X	A-2X	G-2X	C-2X	U-2X
SNC1 SADSCoVr	EF203065_RsHK46	0.17721	0.13529	0.07742	0.61008	0.44051	0.55949	0.26827	0.73173
SNC1 SADSCoVr	EF203066_RsHK298	0.17636	0.13517	0.07724	0.61123	0.43967	0.56033	0.26687	0.73313
SNC1 SADSCoVr	EF203067_RsHK33	0.17641	0.13520	0.07726	0.61113	0.43967	0.56033	0.26714	0.73286
SNC1 SADSCoVr	MF094681_SADSCoV_FarmA	0.17697	0.13653	0.07702	0.60948	0.45029	0.54971	0.28383	0.71617
SNC1 SADSCoVr	MF094682_SADSCoV_FarmB	0.17697	0.13627	0.07702	0.60974	0.45029	0.54971	0.28383	0.71617
SNC1 SADSCoVr	MF094683_SADSCoV_FarmC	0.17697	0.13601	0.07702	0.60999	0.45029	0.54971	0.28383	0.71617
SNC1 SADSCoVr	MF094684_SADSCoV_FarmD	0.17697	0.13575	0.07702	0.61025	0.45093	0.54907	0.28345	0.71655
SNC1 SADSCoVr	MF094685_Rsp8462	0.17683	0.13514	0.07439	0.61364	0.44903	0.55097	0.28024	0.71976
SNC1 SADSCoVr	MF094686_Rsp8495	0.17720	0.13611	0.07473	0.61197	0.44089	0.55911	0.28782	0.71218
SNC1 SADSCoVr	MF094687_Rsp141388	0.17773	0.13657	0.07407	0.61163	0.44587	0.55413	0.28011	0.71989
SNC1 SADSCoVr	MF094688_Rsp162140	0.17720	0.13748	0.07325	0.61207	0.44671	0.55329	0.28141	0.71859
SNC1 SADSCoVr	MF167434_SADSCoV_GDS04	0.17697	0.13627	0.07702	0.60974	0.45029	0.54971	0.28383	0.71617
SNC1 SADSCoVr	MF370205_SADSCoV_GD_P2	0.17733	0.13621	0.07787	0.60858	0.44987	0.55013	0.28518	0.71482
SNC1 SADSCoVr	MF769417_SADSCoV_31	0.17697	0.13627	0.07702	0.60974	0.45029	0.54971	0.28383	0.71617
SNC1 SADSCoVr	MF769418_SADSCoV_207	0.17697	0.13575	0.07702	0.61025	0.45093	0.54907	0.28345	0.71655
SNC1 SADSCoVr	MF769419_SADSCoV_197	0.17697	0.13575	0.07702	0.61025	0.45093	0.54907	0.28345	0.71655
SNC1 SADSCoVr	MF769420_SADSCoV_246	0.17702	0.13631	0.07704	0.60964	0.45029	0.54971	0.28410	0.71590
SNC1 SADSCoVr	MF769424_SADSCoV_182	0.17702	0.13631	0.07704	0.60964	0.45029	0.54971	0.28372	0.71628
SNC1 SADSCoVr	MF769428_SADSCoV_53	0.17697	0.13627	0.07676	0.60999	0.45029	0.54971	0.28345	0.71655
SNC1 SADSCoVr	MF769441_SADSCoV_82	0.17697	0.13679	0.07702	0.60922	0.45029	0.54971	0.28383	0.71617
SNC1 SADSCoVr	MG557844_SADSCoV_CN_GDWT_2017	0.17702	0.13631	0.07704	0.60964	0.45029	0.54971	0.28410	0.71590
SNC1 SADSCoVr	MG605090_SADSCoV_CN_GDGL_2017	0.17718	0.13649	0.07752	0.60881	0.45087	0.54913	0.28372	0.71628
SNC1 SADSCoVr	MG605091_SADSCoV_CN_GDLS_2017	0.17697	0.13575	0.07702	0.61025	0.45029	0.54971	0.28383	0.71617
SNC1 SADSCoVr	MG742313_SADSCoV_PEAV_GD_CH_2017	0.17812	0.13694	0.07748	0.60746	0.45145	0.54855	0.28389	0.71611
SNC1 SADSCoVr	MH539766_SADSCoV_CHN_GD_2017	0.17691	0.13577	0.07714	0.61018	0.45016	0.54984	0.28199	0.71801
SNC1 SADSCoVr	MH615810_SADSCoV_CH_FJWT_2018	0.17723	0.13885	0.07548	0.60845	0.44708	0.55292	0.28372	0.71628
SNC1 SADSCoVr	MK651076_SADSCoV__GDLX_2019	0.17702	0.13579	0.07704	0.61015	0.45064	0.54936	0.28356	0.71644
SNC1 SADSCoVr	MK977618_SADSCoV_SeACoV_p10	0.17667	0.13649	0.07752	0.60932	0.45087	0.54913	0.28362	0.71638
SNC1 SADSCoVr	MK994934_SADSCoV_GDWT_P7	0.17706	0.13634	0.07706	0.60954	0.45029	0.54971	0.28399	0.71601
SNC1 SADSCoVr	MK994935_SADSCoV_GDWT_P18	0.17685	0.13663	0.07708	0.60944	0.45029	0.54971	0.28389	0.71611
SNC1 SADSCoVr	MT199591_SADSCoV_GDGL01_2016	0.17702	0.13605	0.07704	0.60989	0.45029	0.54971	0.28372	0.71628
SNC1 SADSCoVr	MT199592_SADSCoV_GDZJ02_2018	0.17676	0.13656	0.07704	0.60964	0.44971	0.55029	0.28431	0.71569
SNC1 SADSCoVr	MT294722_SADSCoV_JX_CH_2018	0.17659	0.13638	0.07708	0.60995	0.45029	0.54971	0.28372	0.71628
SNC1 SADSCoVr	MT747186_SADSCoV_CN_GDDCD_2017	0.17680	0.13608	0.07732	0.60979	0.45093	0.54907	0.28335	0.71665
SNC1 SADSCoVr	MT747187_SADSCoV_CN_GDDE_2017	0.17693	0.13572	0.07726	0.61010	0.45093	0.54907	0.28356	0.71644
SNC1 SADSCoVr	MT747188_SADSCoV_CN_GDST_2017	0.17718	0.13572	0.07700	0.61010	0.45029	0.54971	0.28383	0.71617
SNC1 SADSCoVr	MW727454_SADSCoV_GDZQ_2018	0.17706	0.13634	0.07706	0.60954	0.45029	0.54971	0.28372	0.71628
SNC1 SADSCoVr	NC_009988_GD430_2006	0.17544	0.13280	0.08014	0.61161	0.44288	0.55712	0.26282	0.73718
SNC1 SADSCoVr	OK078017_SADSCoV_CH_JX2_2018	0.17667	0.13675	0.07803	0.60855	0.45051	0.54949	0.28410	0.71590
SNC1 SADSCoVr	OK078018_SADSCoV_CH_JX1_2018	0.17671	0.13653	0.07728	0.60948	0.45022	0.54978	0.28421	0.71579
SNC1 SADSCoVr	OM994417_SADSCoV_SeACoV_p0	0.17697	0.13653	0.07702	0.60948	0.45029	0.54971	0.28383	0.71617
SNC1 SADSCoVr	ON911569_SADSCoV_Guangxi_2021	0.17782	0.13587	0.07694	0.60937	0.44929	0.55071	0.28345	0.71655
SNC1 SADSCoVr	OQ175189_RaGD16_Q195	0.17745	0.13482	0.07370	0.61402	0.44509	0.55491	0.28000	0.72000
SNC1 SADSCoVr	OQ175190_RaGD16_Q196	0.17471	0.13600	0.07948	0.60981	0.45032	0.54968	0.27572	0.72428
SNC1 SADSCoVr	OQ175192_RaYN16_Q202	0.17339	0.13434	0.07629	0.61598	0.44968	0.55032	0.27878	0.72122
SNC1 SADSCoVr	OQ175193_RaYN17_Q203	0.17656	0.13595	0.07145	0.61604	0.45356	0.54644	0.27293	0.72707
SNC1 SADSCoVr	OQ175194_RaYN17_Q204	0.17754	0.13738	0.07214	0.61294	0.45601	0.54399	0.27142	0.72858
SNC1 SADSCoVr	OQ175195_RaYN17_Q205	0.17836	0.13416	0.07016	0.61732	0.45857	0.54143	0.27974	0.72026
SNC1 SADSCoVr	OQ175196_RaYN17_Q206	0.18121	0.13424	0.07007	0.61448	0.45707	0.54293	0.27784	0.72216
SNC1 SADSCoVr	OQ175197_RaYN20_Q207	0.17100	0.13804	0.07649	0.61447	0.46355	0.53645	0.27652	0.72348
SNC1 SADSCoVr	OQ175198_RaGD17_Q208	0.17452	0.13565	0.07979	0.61004	0.45051	0.54949	0.28276	0.71724
SNC1 SADSCoVr	OQ175199_RaGD17_Q209	0.17723	0.14219	0.07445	0.60613	0.44495	0.55505	0.27673	0.72327
SNC1 SADSCoVr	OQ175201_RaGD19_Q210	0.17632	0.13256	0.07439	0.61673	0.45641	0.54359	0.27351	0.72649
SNC1 SADSCoVr	OQ175202_RaGD20_Q211	0.17980	0.13292	0.07393	0.61334	0.44766	0.55234	0.28346	0.71654
SNC1 SADSCoVr	OQ175203_RaGX17_Q212	0.17612	0.13607	0.07394	0.61386	0.46528	0.53472	0.27256	0.72744
SNC1 SADSCoVr	OQ175204_RaYN16_Q215	0.18087	0.13673	0.07168	0.61071	0.45508	0.54492	0.27526	0.72474
SNC1 SADSCoVr	OQ175205_RaYN20_Q216	0.17827	0.13640	0.07758	0.60776	0.45142	0.54858	0.27433	0.72567
SNC1 SADSCoVr	OQ175212_RsGX17_Q229	0.18032	0.13241	0.07651	0.61077	0.43866	0.56134	0.25714	0.74286
SNC1 SADSCoVr	OQ175216_RsGX16_Q236	0.17576	0.13484	0.08106	0.60834	0.44294	0.55706	0.25632	0.74368
SNC1 SADSCoVr	OQ175253_RsGD17_Q233	0.17444	0.14120	0.07936	0.60500	0.45190	0.54810	0.26108	0.73892
SNC1 SADSCoVr	OQ175254_RsGD17_Q234	0.17528	0.13750	0.08224	0.60499	0.44952	0.55048	0.25660	0.74340
SNC1 SADSCoVr	OQ175255_RsGD17_Q235	0.17580	0.14003	0.08057	0.60360	0.44868	0.55132	0.25753	0.74247
SNC1 SADSCoVr	Ra22DB107R	0.17633	0.13527	0.07213	0.61627	0.45055	0.54945	0.26735	0.73265
SNC1 SADSCoVr	Ra22DB163R	0.18051	0.13718	0.07000	0.61231	0.46000	0.54000	0.26792	0.73208
SNC1 SADSCoVr	Rt22CB395R	0.17698	0.13845	0.07115	0.61341	0.46208	0.53792	0.28060	0.71940
SNC1 SADSCoVr	Rt22QT46R	0.17638	0.13332	0.07530	0.61501	0.45068	0.54932	0.25414	0.74586
SNC2 Hainan	OQ175217_RaHI19_Q197	0.17023	0.15605	0.08202	0.59169	0.44352	0.55648	0.27736	0.72264
SNC2 Hainan	OQ175218_RaHI19_Q198	0.17284	0.15406	0.08308	0.59002	0.45109	0.54891	0.27558	0.72442
SNC2 Hainan	OQ175219_RaHI19_Q199	0.17233	0.15430	0.08320	0.59016	0.44573	0.55427	0.27606	0.72394
SNC2 Hainan	OQ175220_RaHI19_Q200	0.17261	0.15323	0.08424	0.58992	0.44487	0.55513	0.27379	0.72621
SNC2 Hainan	OQ175221_RaHI19_Q201	0.17212	0.15434	0.08297	0.59057	0.44573	0.55427	0.27644	0.72356
SNC2 Hainan	OQ175233_RaHI19_Q213	0.17174	0.15678	0.08097	0.59051	0.45279	0.54721	0.27761	0.72239
SNC2 Hainan	OQ175234_RaHI19_Q214	0.17166	0.15331	0.08040	0.59462	0.44828	0.55172	0.27105	0.72895
SNC2 Hainan	OQ175250_RsHI19_Q230	0.17354	0.15833	0.08174	0.58638	0.45269	0.54731	0.28011	0.71989
SNC2 Hainan	OQ175251_RsHI19_Q231	0.17058	0.15561	0.08310	0.59071	0.45361	0.54639	0.27698	0.72302
SNC2 Hainan	OQ175252_RsHI19_Q232	0.17157	0.15841	0.08385	0.58617	0.44994	0.55006	0.27947	0.72053
SNC2 Hainan	OR427311_RaHMU5	0.16950	0.15789	0.08333	0.58927	0.45163	0.54837	0.27204	0.72796
SNC3	MN611522_Ra160660	0.17782	0.14257	0.09096	0.58866	0.41439	0.58561	0.27044	0.72956
SNC4 YunRhin	MZ081398_MlYN15_2020	0.18881	0.12132	0.06749	0.62237	0.51644	0.48356	0.22899	0.77101
SNC4 YunRhin	MZ081399_RstYN25_2020	0.19023	0.12139	0.06463	0.62375	0.52311	0.47689	0.23384	0.76616
SNC4 YunRhin	NC_028824_RfYN2012	0.18976	0.12283	0.06299	0.62441	0.50545	0.49455	0.23874	0.76126
SNC5 Rpusillus	OQ175206_RpZJ20_Q218	0.18407	0.13851	0.11117	0.56626	0.42014	0.57986	0.25433	0.74567
SNC5 Rpusillus	OQ175208_RpGX16_Q222	0.19304	0.14030	0.09795	0.56872	0.41101	0.58899	0.24616	0.75384
SNC5 Rpusillus	OQ175209_RpGX17_Q225	0.19428	0.13498	0.09805	0.57269	0.41037	0.58963	0.25019	0.74981
SNC5 Rpusillus	OQ175210_RpZJ20_Q226	0.18494	0.13988	0.10914	0.56603	0.41338	0.58662	0.25198	0.74802
SNC5 Rpusillus	OQ175211_RpZJ20_Q228	0.18426	0.13865	0.10764	0.56946	0.40639	0.59361	0.25104	0.74896
SNC5 Rpusillus	OQ175237_RpGX17_Q217	0.19808	0.13647	0.10008	0.56538	0.41496	0.58504	0.24401	0.75599
SNC5 Rpusillus	OQ175239_RpZJ20_Q219	0.18342	0.13770	0.11146	0.56742	0.41884	0.58116	0.24868	0.75132
SNC5 Rpusillus	OQ175240_RpZJ20_Q220	0.18562	0.13655	0.10955	0.56828	0.42609	0.57391	0.24991	0.75009
SNC5 Rpusillus	OQ175241_RpGX17_Q221	0.19870	0.13896	0.09688	0.56545	0.41060	0.58940	0.24465	0.75535
SNC5 Rpusillus	OQ175243_RpGX16_Q223	0.19626	0.13855	0.10008	0.56512	0.41459	0.58541	0.24439	0.75561
SNC5 Rpusillus	OQ175244_RpZJ20_Q224	0.18371	0.13778	0.11183	0.56668	0.41757	0.58243	0.24783	0.75217
SNC5 Rpusillus	OQ175247_RpYN20_Q227	0.19188	0.14345	0.09971	0.56496	0.42159	0.57841	0.22845	0.77155
SNC5 Rpusillus	OQ297718_RpGDL31	0.19208	0.13979	0.10355	0.56459	0.40947	0.59053	0.25019	0.74981
SNC5 Rpusillus	Rp22DB167R	0.19154	0.14067	0.10044	0.56735	0.42967	0.57033	0.22918	0.77082
